# Supplementary material for: Child Distress Expression and Regulation Behaviors: A Systematic Review and Meta-Analysis
Source: Children (Basel). 2022 Feb 1;9(2):174. doi: 10.3390/children9020174 (PMC8870305; doi:10.3390/children9020174)
Supplement: Supplementary file 1 [file children-09-00174-s001.zip]

Archive with 7 entries (6 files):
- children-1482637-supplementary/
- children-1482637-supplementary/Supplemental File S1_PRISMA Checklist_Children.pdf
- children-1482637-supplementary/Supplemental File S2_Systematic Search Strategies.pdf
- children-1482637-supplementary/Supplemental File S3_Quality.pdf
- children-1482637-supplementary/Supplemental Table S1_Disengagement of Attention by Age.pdf
- children-1482637-supplementary/Supplemental Table S2_Parent-Focused by Age.pdf
- children-1482637-supplementary/Supplemental Table S3_Self-Soothing by Age.pdf
